# Supplementary material for: From Chemistry to Bioactivity: HS-SPME-GC-MS Profiling and Bacterial Growth Inhibition of Three Different Propolis Samples from Romania, Australia, and Uruguay
Source: Molecules. 2025 Oct 8;30(19):4014. doi: 10.3390/molecules30194014 (PMC12525870; doi:10.3390/molecules30194014)
Supplement: Supplementary file 1 [file molecules-30-04014-s001.zip]

Archive with 1 entries (1 files):
- molecules-3894035-supplementary.pdf
